# Supplementary material for: Establishment of a patient-derived intrahepatic cholangiocarcinoma xenograft model with KRAS mutation
Source: BMC Cancer. 2016 Feb 11;16:90. doi: 10.1186/s12885-016-2136-1 (PMC4750214; doi:10.1186/s12885-016-2136-1)
Supplement: Additional file 1: Table S1. — Gene Ontology categories (biological processes, cellular components, molecular functions, and pathways) altered in PDX. (XLSX 15 kb) [file 12885_2016_2136_MOESM1_ESM.xlsx]

## Sheet: AMPLIFIED
GENES IN AMPLIFIED REGIONS
Biological processes
Category	Term	p-value
GOTERM_BP_5	GO:0043065~positive regulation of apoptosis	0.000209523
GOTERM_BP_5	GO:0043068~positive regulation of programmed cell death	0.000233068
GOTERM_BP_5	GO:0010942~positive regulation of cell death	0.000249024
GOTERM_BP_5	GO:0045893~positive regulation of transcription, DNA-dependent	0.000427713
GOTERM_BP_5	GO:0051254~positive regulation of RNA metabolic process	0.000484582
GOTERM_BP_5	GO:0010628~positive regulation of gene expression	0.000844621
GOTERM_BP_5	GO:0045935~positive regulation of nucleobase, nucleoside, nucleotide and nucleic acid metabolic process	0.0012426
GOTERM_BP_5	GO:0051173~positive regulation of nitrogen compound metabolic process	0.00202087
GOTERM_BP_5	GO:0045941~positive regulation of transcription	0.00229807
GOTERM_BP_5	GO:0010604~positive regulation of macromolecule metabolic process	0.0023807
GOTERM_BP_5	GO:0031325~positive regulation of cellular metabolic process	0.00644724
Cellular components
Category	Term	p-value
GOTERM_CC_5	GO:0005783~endoplasmic reticulum	0.000464413
GOTERM_CC_5	GO:0043231~intracellular membrane-bounded organelle	0.0012752
Molecular functions
Category	Term	p-value
GOTERM_MF_5	GO:0031420~alkali metal ion binding	0.00807042
GOTERM_MF_5	GO:0000030~mannosyltransferase activity	0.00807103
KEGG pathway
Category	Term	p-value
KEGG_PATHWAY	hsa00510:N-Glycan biosynthesis	0.0096848
KEGG_PATHWAY	hsa04512:ECM-receptor interaction	0.00996617

## Sheet: DELETED
GENES IN DELETED REGIONS
Biological processes
Category	Term	p-value
GOTERM_BP_5	GO:0030168~platelet activation	0.000107722
GOTERM_BP_5	GO:0019370~leukotriene biosynthetic process	0.00150296
GOTERM_BP_5	GO:0007596~blood coagulation	0.00515792
GOTERM_BP_5	GO:0046456~icosanoid biosynthetic process	0.00944771
Cellular components
Category	Term	p-value
GOTERM_CC_5	GO:0043231~intracellular membrane-bounded organelle	0.000110476
GOTERM_CC_5	GO:0005773~vacuole	0.000402498
GOTERM_CC_5	GO:0000323~lytic vacuole	0.000522218
GOTERM_CC_5	GO:0043229~intracellular organelle	0.000578829
GOTERM_CC_5	GO:0030141~secretory granule	0.000940528
GOTERM_CC_5	GO:0044446~intracellular organelle part	0.00389253
GOTERM_CC_5	GO:0031093~platelet alpha granule lumen	0.00449453
GOTERM_CC_5	GO:0060205~cytoplasmic membrane-bounded vesicle lumen	0.00610337
Molecular functions
Category	Term	p-value
GOTERM_MF_5	GO:0004623~phospholipase A2 activity	0.000236389
GOTERM_MF_5	GO:0016165~lipoxygenase activity	0.000268452
GOTERM_MF_5	GO:0004620~phospholipase activity	0.00322083
KEGG pathway
Category	Term	p-value
KEGG_PATHWAY	hsa00590:Arachidonic acid metabolism	5.17069e-08
KEGG_PATHWAY	hsa00592:alpha-Linolenic acid metabolism	9.40098e-05
KEGG_PATHWAY	hsa00591:Linoleic acid metabolism	0.000118268
KEGG_PATHWAY	hsa00565:Ether lipid metabolism	0.000474459
