# Supplementary material for: Establishment of a patient-derived intrahepatic cholangiocarcinoma xenograft model with KRAS mutation
Source: BMC Cancer. 2016 Feb 11;16:90. doi: 10.1186/s12885-016-2136-1 (PMC4750214; doi:10.1186/s12885-016-2136-1)
Supplement: Additional file 2: Table S2. — Differentially expressed genes in PDX versus primary tumor (PR). (XLSX 22 kb) [file 12885_2016_2136_MOESM2_ESM.xlsx]

## Sheet: Sheet4
Up-regulated				Down-regulated
Gene	logFC PDXvsPR	dev st		Gene	logFC PDXvsPR	dev st
ONECUT2	2.87428	0.0255224		HBB	-7.87454	0.00102869
NDRG2	2.5559	0.0291137		SPARC	-7.1507	0.074238
PIGZ	2.32086	0.0189578		CCL18	-6.97067	0.0753106
RHOJ	2.27506	0.00765435		FGG	-6.83359	0.0912507
KCNJ3	2.03799	0.0436965		MGP	-6.30241	0.0533357
NNAT	2.00064	0.0274541		ALB	-6.18664	0.049534
HIC1	1.79094	0.0380007		RGS1	-5.62034	0.0810691
AKR1B10	1.74931	0.0481944		SRGN	-5.59318	0.0125855
PAG1	1.70162	0.0414077		CD52	-5.12663	0.0731327
RAB6B	1.59141	0.0290714		COL10A1	-4.93078	0.000896
ROR1	1.57024	0.00290586		CSF1R	-4.3019	0.0144284
CCR6	1.5197	0.0493306		LAPTM5	-4.22808	0.00373592
SLC2A6	1.5103	0.00940545		FCGR2A	-4.16948	0.067022
N4BP1	1.5087	0.0140056		SPARCL1	-4.14455	0.0426002
ADC	1.49224	0.0132936		LCP2	-4.07202	0.0471344
INHBB	1.48585	0.0122176		NPTX1	-4.0516	0.0172077
SIX2	1.483	0.0299293		LHFP	-4.02682	0.0343354
ZNF784	1.4817	0.0258745		C1QA	-4.00028	0.0878641
FOXD1	1.43836	0.000639664		AGT	-3.91257	0.0403678
CHRNA10	1.43323	0.0454911		CCL4	-3.87821	0.0620901
AKR1C1	1.39576	0.0250059		HSD11B1	-3.84521	0.0445561
CAPZA3	1.38851	0.00318385		CCR1	-3.84008	0.00774298
HRASLS2	1.36282	0.0113799		FGR	-3.78769	0.0350651
ATP13A4	1.35104	0.0305764		GREM1	-3.77192	0.00741343
AIM1	1.35033	0.00765664		F2	-3.71344	0.0233268
GDPD2	1.3431	0.00385418		MMP12	-3.70318	0.0644455
TRIM58	1.31061	0.00970503		IL7R	-3.68507	0.0503463
SAMD13	1.2952	0.0200737		IGFBP7	-3.67509	0.0885429
MAP3K10	1.28769	0.00564281		COLEC11	-3.57952	0.0938257
FAM134B	1.27309	0.0449796		CRP	-3.57422	0.0132596
C14orf80	1.25259	0.0298194		GPNMB	-3.40712	0.00679726
HPS6	1.24027	0.0477925		COLEC12	-3.39133	0.0360011
GNAL	1.23923	0.0237304		ANGPTL2	-3.38186	0.00419065
PPP2R3A	1.22392	0.0364268		FPR1	-3.37578	0.0202684
RXFP4	1.22076	0.00425845		ISLR	-3.35731	0.0409956
ZNF212	1.21665	0.0110848		MS4A7	-3.28062	0.0810589
PKMYT1	1.21223	0.0401641		RNASE6	-3.21209	0.096801
KCTD17	1.20897	0.00598008		BATF	-3.19173	0.00397014
DPM3	1.16867	0.00920693		CCL13	-3.19	0.0575996
HMOX2	1.15436	0.00333232		CH25H	-3.16037	0.0953671
ABCA9	1.11549	0.0297517		CXCL9	-3.10352	0.0539522
LDHD	1.09631	0.0329162		C1QC	-3.08397	0.0564486
RRM2	1.09184	0.0460506		ACTG2	-3.07386	0.0467086
NR5A2	1.08873	0.020833		GZMB	-3.05566	0.00890643
TCEAL5	1.07678	0.027875		ITGBL1	-3.01245	0.067895
SCN2A	1.07168	0.0236916		HLA-DMB	-2.98754	0.0500059
ZNF593	1.07041	0.0211469		RAMP1	-2.91959	0.0893637
EXTL3	1.06833	0.017538		PDLIM3	-2.91476	0.0781287
ANKS4B	1.06791	0.0188142		AIF1	-2.9055	0.077625
KCNJ12	1.0604	0.0340157		CCL8	-2.86765	0.000964304
CFHR4	1.05343	0.0110487		LAYN	-2.84826	0.00742228
CYP4F8	1.05072	0.0120644		RGS16	-2.84595	0.0975578
PANK1	1.05008	0.0467079		MMP9	-2.79219	0.010627
SH3BP5L	1.03391	0.00686167		COL15A1	-2.79025	0.00618013
RORC	1.03285	0.0416229		FGA	-2.78501	0.074928
PRPF19	1.03275	0.0234966		ITIH2	-2.76995	0.062931
XRCC2	1.02638	0.000944156		GNG11	-2.73955	0.01688
CBX2	1.02073	0.0145019		C1S	-2.70481	0.0115928
BDH1	1.01401	0.00638621		ARHGAP9	-2.67147	0.0874573
ANXA6	1.00849	0.0285014		IL3RA	-2.66882	0.0316435
PAQR5	1.00504	0.0215388		BCL2A1	-2.6578	0.00522672
FZR1	1.00343	0.0219554		NLRP2	-2.62488	0.0614214
BIRC5	1.00052	0.0365144		TNFSF4	-2.61896	0.0907897
				CFI	-2.60244	0.000109056
				LSP1	-2.58042	0.0312367
				CXCL5	-2.57332	0.0039042
				CD74	-2.55751	0.00794891
				APOC3	-2.5546	0.0920421
				S100A12	-2.53648	0.0403732
				CST1	-2.48984	0.041564
				OSM	-2.43262	0.0118964
				NPR3	-2.42996	0.0784533
				ITIH1	-2.39907	0.02685
				TMEM176A	-2.39201	0.0195017
				EVI2A	-2.37673	0.0724891
				BGN	-2.36688	0.0793106
				SPI1	-2.3416	0.0472306
				ARHGAP25	-2.32549	0.0191143
				C16orf54	-2.31273	0.0351219
				COL13A1	-2.29578	0.0548947
				AOC3	-2.2905	0.0370209
				FBLN2	-2.27185	0.0353779
				PLEK	-2.26003	0.0661495
				COL6A3	-2.25292	0.0920971
				HTR2B	-2.24166	0.00686593
				FMO3	-2.23192	0.00250341
				FAM3C	-2.23087	0.0884283
				SGCA	-2.23084	0.0421658
				FAM49A	-2.22811	0.0831846
				ARL4D	-2.2151	0.0695406
				IL2RB	-2.21204	0.062954
				APOBEC3G	-2.20554	0.00748285
				EGR1	-2.19694	0.0417827
				CPVL	-2.19181	0.0960973
				GIMAP4	-2.18226	0.00168885
				VPS18	-2.1646	0.0331165
				CD300A	-2.162	0.0826001
				TREM1	-2.14303	0.0884946
				PDK4	-2.13136	0.00592085
				ITGAX	-2.08561	0.0977568
				MS4A6A	-2.07682	0.017601
				CCR5	-2.07429	0.0313822
				CCL21	-2.06041	0.0955497
				KCNMB4	-2.0581	0.0548984
				LBP	-2.04969	0.049392
				CD3D	-1.99339	0.0709374
				PDE4B	-1.98818	0.0152986
				CST2	-1.97374	0.0329641
				SLC2A3	-1.961	0.0480638
				GBP4	-1.94448	0.0505693
				STRA6	-1.91841	0.073255
				LRRC25	-1.90384	0.0218559
				TDO2	-1.90171	0.0828441
				HMCN1	-1.90057	0.0241027
				CAV1	-1.88187	0.0506756
				ITGA11	-1.88104	0.0810456
				TNFRSF11B	-1.87937	0.0692873
				LAIR1	-1.87701	0.0660133
				CD93	-1.87665	0.00260955
				AKT3	-1.8587	0.0659804
				HBG1	-1.85839	0.0552774
				TSHZ3	-1.85751	0.0639442
				DAB2	-1.85481	0.0846245
				FNDC1	-1.83584	0.063999
				FLI1	-1.83281	0.0475727
				MSR1	-1.81938	0.0837915
				CLDN5	-1.81442	0.031467
				FLT1	-1.79564	0.0246394
				TM4SF19	-1.79263	0.0926999
				TSPAN4	-1.78463	0.0219838
				HLA-DOA	-1.77363	0.0758541
				BCAT1	-1.76927	0.0127689
				KCTD4	-1.7688	0.0552326
				ONECUT1	-1.75729	0.00279853
				MXRA8	-1.75308	0.0142831
				DUPD1	-1.73956	0.0700984
				LY86	-1.72643	0.0908389
				FST	-1.70602	0.0753943
				IGJ	-1.6875	0.0854627
				MARVELD1	-1.68702	0.0274519
				COL9A3	-1.685	0.0307576
				SLFN11	-1.67822	0.021796
				SPTA1	-1.67726	0.0218636
				NPC2	-1.67596	0.0151522
				CILP	-1.65836	0.0512371
				KRT16	-1.64437	0.0673868
				HAVCR2	-1.63901	0.000528747
				CPZ	-1.60812	0.0569664
				LILRB4	-1.6014	0.095517
				RCSD1	-1.5976	0.0592446
				MSRB3	-1.58753	0.0865234
				MYO1F	-1.58243	0.0612618
				ZNF683	-1.58177	0.0055798
				TEK	-1.5643	0.067699
				TAGAP	-1.56301	0.00816607
				DUSP6	-1.56192	0.0827848
				PHACTR1	-1.55039	0.0751387
				SLC16A4	-1.55018	0.0503453
				PLG	-1.54544	0.0619672
				OLR1	-1.53884	0.0314768
				GPC6	-1.53411	0.00934692
				SLC3A2	-1.5078	0.0833765
				BAIAP3	-1.49774	0.0511519
				FCER1G	-1.47862	0.0140882
				WFDC2	-1.46589	0.0231845
				SERPING1	-1.46097	0.0531614
				VAMP5	-1.45809	0.0134213
				HRH1	-1.45706	0.0163706
				VASH1	-1.45038	0.0366842
				CXCL10	-1.4501	0.056263
				IL2RA	-1.44913	0.0250285
				DNAJC5B	-1.44353	0.0779226
				RAB42	-1.43652	0.0924519
				GZMH	-1.41266	0.0443405
				CNIH3	-1.39685	0.0869742
				EMCN	-1.38949	0.0501901
				MEF2C	-1.38893	0.0264059
				HLA-DQB1	-1.38696	0.0935368
				CLEC4A	-1.38485	0.0489167
				TM4SF18	-1.38377	0.062931
				NOX4	-1.38006	0.00533289
				FSTL1	-1.34974	0.0747855
				TLL2	-1.3477	0.0846516
				USH1G	-1.3463	0.0641987
				TSHZ2	-1.32918	0.0465289
				B2M	-1.32753	0.0250102
				TMEM119	-1.3203	0.0238348
				NCF1	-1.31662	0.00869256
				TMED4	-1.31448	0.0397417
				SCRG1	-1.31245	0.0473918
				CPD	-1.31102	0.0707551
				PCDH20	-1.3094	0.00143602
				CCL26	-1.3073	0.077895
				EMR2	-1.30566	0.012205
				LILRB1	-1.30186	0.0322656
				ABCG1	-1.29541	0.0762017
				HAND2	-1.28904	0.0680761
				HLA-DQB2	-1.27828	0.0515842
				PDZD4	-1.27783	0.00104862
				KLHL6	-1.27733	0.0593926
				MMP2	-1.26656	0.0657954
				ASGR1	-1.26654	0.0902071
				XCL1	-1.25187	0.0342103
				STAT2	-1.25075	0.0513344
				SPRY2	-1.24398	0.0613957
				GIMAP6	-1.23791	0.0558325
				RASA1	-1.22954	0.0760537
				IGFL2	-1.22724	0.099651
				TRAF3IP3	-1.22511	0.0291383
				ATP6V1E1	-1.22361	0.091931
				CLC	-1.22226	0.0380625
				PRB2	-1.22206	0.0748195
				CNTNAP2	-1.2166	0.0691443
				ARHGDIB	-1.21356	0.0434181
				SLC34A2	-1.21201	0.0587598
				KCNJ8	-1.20737	0.0551531
				CLEC1A	-1.20145	0.00424259
				CDH13	-1.19838	0.0889918
				GRIN3B	-1.19397	0.0149822
				CXCR6	-1.19175	0.0254858
				MYL3	-1.18454	0.0523841
				GIMAP2	-1.18227	0.083435
				MSLN	-1.17599	0.0908672
				JAK3	-1.17545	0.0964143
				LTF	-1.17241	0.0591459
				GPR84	-1.17223	0.0409934
				UBE2L6	-1.16525	0.0378676
				H1FX	-1.16189	0.00983042
				LIPC	-1.15869	0.0680288
				SH3BP5	-1.15509	0.0752156
				GPR68	-1.15378	0.052891
				PIP	-1.15267	0.0110036
				CAV2	-1.14974	0.0136071
				POU2AF1	-1.14954	0.0542057
				UNC93B1	-1.14371	0.0045759
				WDFY1	-1.14275	0.0675756
				IL15	-1.14204	0.0356853
				MMP28	-1.12708	0.000483385
				ST3GAL6	-1.12447	0.0133366
				SGCE	-1.11925	0.0612825
				GRB7	-1.11744	0.0277844
				EEF1A1	-1.11275	0.0486737
				CD3G	-1.11112	0.0297317
				EIF4B	-1.10925	0.00391643
				BCL6	-1.10418	0.0979366
				RHOBTB3	-1.10399	0.0921003
				CCDC80	-1.10304	0.0647262
				ITGB7	-1.10032	0.0239457
				TNS3	-1.09978	0.0607147
				CYP3A5	-1.09892	0.0783724
				TCF21	-1.0974	0.0925963
				CRELD1	-1.09582	0.048018
				SLC25A25	-1.09368	0.0334621
				TSPAN31	-1.09252	0.0629374
				CLK1	-1.08998	0.00756056
				GAMT	-1.07872	0.0113449
				IFI30	-1.07663	0.0290758
				FANK1	-1.07189	0.000433368
				ATF1	-1.06618	0.0853224
				HDC	-1.06575	0.0545538
				CCL11	-1.06469	0.0305615
				MEIS2	-1.06314	0.0505653
				CAMKV	-1.05866	0.00303384
				MGAT4A	-1.05754	0.0297038
				DNAJB9	-1.05549	0.078884
				CD2	-1.05477	0.0140606
				LEPREL2	-1.04149	0.0224393
				ZBED2	-1.03473	0.00779735
				NR1D1	-1.0306	0.0811699
				CCR7	-1.02902	0.0616327
				NGRN	-1.02775	0.0259587
				CD37	-1.02456	0.0768626
				IL1R1	-1.02271	0.0325097
				ACPP	-1.01342	0.0502057
				SOX17	-1.00518	0.00402536
				PAPPA	-1.00193	0
