# Supplementary material for: Establishment of a patient-derived intrahepatic cholangiocarcinoma xenograft model with KRAS mutation
Source: BMC Cancer. 2016 Feb 11;16:90. doi: 10.1186/s12885-016-2136-1 (PMC4750214; doi:10.1186/s12885-016-2136-1)
Supplement: Additional file 3: Table S3. — Overlapped deregulated genes obtained comparing differentially expressed genes (GEP) with the list of genes allocated in amplified or deleted regions (aCGH) found in PDX. (XLSX 13 kb) [file 12885_2016_2136_MOESM3_ESM.xlsx]

## Sheet: Sheet1
Gene	Ampl (aCGH)	Fold change (microarray)		Gene	del (aCGH)	Fold change (microarray)
RXFP4	0.551867	1.35482		HBB	-0.335197	-9.3687
FAM134B	0.468866	1.35106		FGG	-0.853205	-7.69135
DPM3	0.551867	1.24574		CD52	-0.87168	-5.88477
RORC	0.551867	1.13621		GREM1	-0.366908	-5.07709
PAQR5	0.494405	1.05021		OSM	-0.386173	-4.9702
				C1QA	-0.87168	-4.71917
				FGA	-0.853205	-4.4155
				GNG11	-0.352332	-3.31803
				ITIH1	-0.361635	-2.94248
				GIMAP4	-0.352332	-2.73452
				TMEM176A	-0.352332	-2.43805
				CLDN5	-0.386173	-2.29607
				ONECUT1	-0.366908	-2.22437
				VPS18	-0.366908	-2.20791
				TAGAP	-0.917377	-2.11502
				CPZ	-0.339561	-2.08363
				ZNF683	-0.87168	-2.03262
				MARVELD1	-0.865701	-1.81785
				ASGR1	-0.835989	-1.816
				TMEM119	-0.442814	-1.74371
				HAND2	-0.853205	-1.64625
				GIMAP6	-0.352332	-1.60794
				GRIN3B	-0.75259	-1.59579
				GPR84	-0.316899	-1.53527
				MYL3	-0.361635	-1.52787
				PIP	-0.352332	-1.51099
				MS4A6A	-0.360359	-1.48474
				TCF21	-0.917377	-1.42707
				GAMT	-0.75259	-1.42626
				UBE2L6	-0.360359	-1.31384
				CRELD1	-0.361635	-1.27424
				TSPAN31	-0.316899	-1.2672
