# Supplementary material for: Establishment of a patient-derived intrahepatic cholangiocarcinoma xenograft model with KRAS mutation
Source: BMC Cancer. 2016 Feb 11;16:90. doi: 10.1186/s12885-016-2136-1 (PMC4750214; doi:10.1186/s12885-016-2136-1)
Supplement: Additional file 5: Table S5. — Deregulated microRNA in PDX compared to primary tumor (PR). (XLSX 9 kb) [file 12885_2016_2136_MOESM5_ESM.xlsx]

## Sheet: Sheet1
ProbeName	miRNA	log2 Fold_change PDX vs Primary
A_25_P00010086	hsa-let-7a-5p	-1.1946
A_25_P00011102	hsa-miR-15b-5p	-1.62115
A_25_P00011584	hsa-let-7a-5p	-1.18531
A_25_P00011981	hsa-let-7d-5p	-1.25703
A_25_P00013359	hsa-miR-200b-5p	-1.02389
